# Supplementary material for: Calculating the Wasserstein Metric-Based Boltzmann Entropy of a Landscape Mosaic
Source: Entropy (Basel). 2020 Mar 26;22(4):381. doi: 10.3390/e22040381 (PMC7516855; doi:10.3390/e22040381)
Supplement: Supplementary file 1 [file entropy-22-00381-s001.zip]

Archive with 15 entries (11 files):
- entropy-728660-supplementary/
- entropy-728660-supplementary/Supplementary materials/
- entropy-728660-supplementary/Supplementary materials/Pseudocode/
- entropy-728660-supplementary/Supplementary materials/Pseudocode/Compute Wdist-4 button.docx
- entropy-728660-supplementary/Supplementary materials/Pseudocode/Compute Wdist-8 button.docx
- entropy-728660-supplementary/Supplementary materials/Pseudocode/Import data (multiple) button.docx
- entropy-728660-supplementary/Supplementary materials/Pseudocode/Import data (single) button.docx
- entropy-728660-supplementary/Supplementary materials/Pseudocode/Parallel compute Wdist-4 button.docx
- entropy-728660-supplementary/Supplementary materials/Pseudocode/Parallel compute Wdist-8 button.docx
- entropy-728660-supplementary/Supplementary materials/Software/
- entropy-728660-supplementary/Supplementary materials/Software/default_icon.ico
- entropy-728660-supplementary/Supplementary materials/Software/readme.txt
- entropy-728660-supplementary/Supplementary materials/Software/splash.png
- entropy-728660-supplementary/Supplementary materials/Software/WdistGUI.exe
- entropy-728660-supplementary/Supplementary materials/User_Manual.chm
